# Supplementary material for: Mechanistic Insights into Cytokine Antagonist-Drug Interactions: A Physiologically Based Pharmacokinetic Modelling Approach with Tocilizumab as a Case Study
Source: Pharmaceutics. 2025 Jul 10;17(7):896. doi: 10.3390/pharmaceutics17070896 (PMC12297905; doi:10.3390/pharmaceutics17070896)
Supplement: Supplementary file 1 [file pharmaceutics-17-00896-s001.zip]

Archive with 1 entries (1 files):
- pharmaceutics-3705369-supplementary.pdf
